# Supplementary material for: Antibacterial activities of chemical constituents from the aerial parts of Hedyotis pilulifera
Source: Pharm Biol. 2017 Jan 19;55(1):787–91. doi: 10.1080/13880209.2017.1279673 (PMC6130504; doi:10.1080/13880209.2017.1279673)
Supplement: Ain_Raal_et_al_supplemental_content.zip [file IPHB_A_1279673_SM4852.zip]

Archive with 1 entries (1 files):
- Ain Raal et al supplemental content.pdf
